# Supplementary material for: Workplace Factors, Burnout Signs, and Clinical Mental Health Symptoms among Mental Health Workers in Lombardy and Quebec during the First Wave of COVID-19
Source: Int J Environ Res Public Health. 2022 Mar 23;19(7):3806. doi: 10.3390/ijerph19073806 (PMC8997415; doi:10.3390/ijerph19073806)
Supplement: Supplementary file 1 [file ijerph-19-03806-s001.zip]

Archive with 1 entries (1 files):
- ijerph-1628151-supplementary.pdf
